# Supplementary material for: Experimental study on bed pressure around geotextile mattress with sloping plate
Source: PLoS One. 2019 Jan 25;14(1):e0211312. doi: 10.1371/journal.pone.0211312 (PMC6347254; doi:10.1371/journal.pone.0211312)
Supplement: S1 Data — (XLSX) [file pone.0211312.s001.xlsx]

## Sheet: Sheet1
alpha		60	55	50	45	40	35
sin a		0.866025	0.819152	0.766044	0.707107	0.642788	0.573576
0.2	-3.33333	0.985943	0.979533	0.977266	0.975518	0.968111	0.96952
0.27	-1	0.990157	0.984681	0.982788	0.981349	0.974654	0.976109
0.29	-0.333333	0.987642	0.983587	0.980829	0.980192	0.973211	0.974842
0.31	0.333333	0.937306	0.937237	0.964787	0.947658	0.962123	0.962706
0.32	0.666667	0.917176	0.919623	0.929281	0.921616	0.929021	0.93112
0.34	1.33333	0.896768	0.899215	0.906567	0.901208	0.908613	0.910712
0.38	2.66667	0.902703	0.907623	0.91525	0.906291	0.92088	0.928632
0.42	4	0.933888	0.937787	0.942542	0.935177	0.945347	0.948652
0.54	8	0.942357	0.944816	0.949084	0.94306	0.948968	0.950441
0.67	12.3333	0.947004	0.945951	0.951688	0.944551	0.948	0.953019
0.69	13	0.951636	0.95304	0.958655	0.952317	0.957493	0.958648
0.71	13.6667	0.949637	0.948788	0.953193	0.94996	0.952313	0.954906
27-34(p0)		0.0933888	0.0854662	0.0762206	0.0801413	0.0660414	0.0653974
27-34(kPa)		91.5211	83.7568	74.6962	78.5385	64.7206	64.0894
i^m		0.133413	0.122095	0.108887	0.114488	0.0943448	0.0934249
recov		0.397475	0.45132	0.47199	0.423875	0.556241	0.58015
								0.480175
delta		0	0.142857	0.25	0.333333	0.4
0.2	-3.33333	0.978347	0.977788	0.977266	0.976744	0.975505
0.27	-1	0.984206	0.983813	0.982788	0.981408	0.97998
0.29	-0.333333	0.983231	0.983038	0.980829	0.979394	0.974851
0.31	0.333333	0.91793	0.919747	0.964787	0.957803	0.95987
0.32	0.666667	0.922852	0.920039	0.929281	0.937127	0.936264
0.34	1.33333	0.902444	0.899631	0.906567	0.916719	0.915856
0.38	2.66667	0.911514	0.906444	0.91525	0.922678	0.931772
0.42	4	0.919305	0.930932	0.942542	0.950697	0.948849
0.54	8	0.933335	0.93878	0.949084	0.951112	0.948874
0.67	12.3333	0.945954	0.943695	0.951688	0.951391	0.947183
0.69	13	0.955277	0.951622	0.958655	0.959217	0.95567
0.71	13.6667	0.954042	0.950577	0.953193	0.955434	0.951762
24-34(p0)		0.0817617	0.0841828	0.0762206	0.0646888	0.0641244
27-34(kpa)		80.1265	82.4991	74.6962	63.3951	62.8419
i^m		0.116802	0.120261	0.108887	0.0924126	0.0916063
Hp / h0		0.4	0.3	0.25
0.2	-0.1	0.984301	0.977266	0.974315
0.27	-0.03	0.989341	0.982788	0.978933
0.29	-0.01	0.984838	0.980829	0.97906
0.31	0.01	0.953176	0.964787	0.936981
0.32	0.02	0.923196	0.929281	0.92467
0.34	0.04	0.902788	0.906567	0.904261
0.38	0.08	0.892676	0.91525	0.924206
0.42	0.12	0.93172	0.942542	0.944123
0.54	0.24	0.943452	0.949084	0.953893
0.67	0.37	0.941541	0.951688	0.961556
0.69	0.39	0.952562	0.958655	0.958687
0.71	0.41	0.945574	0.953193	0.954796
27-34(p0)		0.0865532	0.0762206	0.0746716
27-34(kPa)		84.8222	74.6962	73.1782
i^m		0.123647	0.108887	0.106674
